# Supplementary material for: miEAA 2023: updates, new functional microRNA sets and improved enrichment visualizations
Source: Nucleic Acids Res. 2023 May 13;51(W1):W319–25. doi: 10.1093/nar/gkad392 (PMC10320052; doi:10.1093/nar/gkad392)
Supplement: gkad392_Supplemental_File [file gkad392_supplemental_file.xlsx]

## Sheet: Sheet1
						Supplementary table 1. MiRNAs per tissue sorted by Spearman correlation coefficient to age
BAT	Heart	Small_Intestine	Kidney	Brain	Liver	Lung	Bone	MAT	Limb_Muscle	Marrow	Skin	SCAT	Spleen	GAT	Pancreas
mmu-miR-99b-5p	mmu-miR-1895	mmu-miR-29c-5p	mmu-miR-142a-3p	mmu-miR-1895	mmu-miR-29c-3p	mmu-miR-155-5p	mmu-miR-29c-5p	mmu-miR-155-5p	mmu-miR-1895	mmu-miR-184-3p	mmu-miR-31-3p	mmu-miR-3473a	mmu-miR-148a-3p	mmu-miR-155-5p	mmu-miR-1895
mmu-miR-99a-3p	mmu-miR-34c-5p	mmu-miR-195a-5p	mmu-miR-142a-5p	mmu-miR-155-5p	mmu-miR-29b-3p	mmu-miR-138-5p	mmu-miR-204-5p	mmu-miR-20b-5p	mmu-miR-3084-5p	mmu-miR-29a-3p	mmu-miR-29a-3p	mmu-miR-130a-3p	mmu-miR-153-3p	mmu-miR-1895	mmu-miR-184-3p
mmu-miR-96-5p	mmu-miR-135a-5p	mmu-miR-497a-5p	mmu-miR-147-3p	mmu-miR-145b	mmu-miR-155-5p	mmu-miR-184-3p	mmu-miR-29b-2-5p	mmu-miR-150-5p	mmu-miR-29b-3p	mmu-miR-708-5p	mmu-miR-31-5p	mmu-miR-1843b-3p	mmu-miR-708-5p	mmu-miR-598-3p	mmu-miR-34c-5p
mmu-miR-92b-3p	mmu-miR-29a-5p	mmu-miR-551b-3p	mmu-miR-124-3p	mmu-miR-142a-3p	mmu-miR-3084-3p	mmu-miR-7b-5p	mmu-miR-155-5p	mmu-miR-34c-5p	mmu-miR-106a-5p	mmu-miR-34a-5p	mmu-miR-211-5p	mmu-miR-551b-3p	mmu-miR-1247-5p	mmu-miR-425-3p	mmu-miR-3084-3p
mmu-miR-9-3p	mmu-miR-20b-5p	mmu-miR-135a-5p	mmu-miR-29c-3p	mmu-miR-203-3p	mmu-miR-184-3p	mmu-miR-29c-3p	mmu-miR-29b-3p	mmu-miR-106a-5p	mmu-miR-29b-2-5p	mmu-miR-21a-5p	mmu-miR-135a-5p	mmu-miR-3084-3p	mmu-miR-21a-3p	mmu-miR-146a-5p	mmu-miR-3084-5p
mmu-miR-7b-5p	mmu-miR-31-5p	mmu-miR-338-3p	mmu-miR-3084-3p	mmu-miR-21a-3p	mmu-miR-29a-3p	mmu-miR-135a-5p	mmu-miR-133a-3p	mmu-miR-146a-5p	mmu-miR-29c-3p	mmu-miR-155-5p	mmu-miR-29b-3p	mmu-miR-700-3p	mmu-miR-29c-3p	mmu-miR-497a-5p	mmu-miR-138-5p
mmu-miR-744-5p	mmu-miR-203-3p	mmu-miR-148a-3p	mmu-miR-223-3p	mmu-miR-29b-3p	mmu-miR-224-5p	mmu-miR-21a-5p	mmu-miR-30a-5p	mmu-miR-3084-5p	mmu-miR-31-3p	mmu-miR-125b-5p	mmu-miR-29c-3p	mmu-miR-708-5p	mmu-miR-3084-3p	mmu-miR-31-3p	mmu-miR-145b
mmu-miR-708-5p	mmu-miR-34b-5p	mmu-miR-222-3p	mmu-miR-1895	mmu-miR-223-3p	mmu-miR-149-5p	mmu-miR-34c-5p	mmu-miR-1247-5p	mmu-miR-1247-5p	mmu-miR-29a-3p	mmu-miR-100-5p	mmu-miR-1843b-3p	mmu-miR-3084-5p	mmu-miR-29c-5p	mmu-miR-700-3p	mmu-miR-34c-3p
mmu-miR-701-5p	mmu-miR-222-3p	mmu-miR-101a-5p	mmu-miR-29a-3p	mmu-miR-5099	mmu-miR-199b-3p	mmu-miR-29b-1-5p	mmu-miR-133b-3p	mmu-miR-3084-3p	mmu-miR-5099	mmu-miR-29c-3p	mmu-miR-365-3p	mmu-miR-149-5p	mmu-miR-29b-1-5p	mmu-miR-1968-5p	mmu-miR-378c
mmu-miR-700-5p	mmu-miR-29a-3p	mmu-miR-29a-3p	mmu-miR-155-5p	mmu-miR-101a-5p	mmu-miR-199a-3p	mmu-miR-29a-3p	mmu-miR-29c-3p	mmu-miR-224-5p	mmu-miR-135a-5p	mmu-miR-148a-3p	mmu-miR-147-3p	mmu-miR-1968-5p	mmu-miR-92b-3p	mmu-miR-187-3p	mmu-miR-146a-5p
mmu-miR-700-3p	mmu-miR-21a-3p	mmu-miR-29b-3p	mmu-miR-29b-3p	mmu-miR-21a-5p	mmu-miR-147-3p	mmu-miR-203-3p	mmu-miR-203-3p	mmu-miR-21a-5p	mmu-miR-22-5p	mmu-miR-203-3p	mmu-miR-204-5p	mmu-miR-497a-5p	mmu-miR-29b-3p	mmu-miR-129-2-3p	mmu-miR-378a-3p
mmu-miR-677-5p	mmu-miR-29b-3p	mmu-miR-92b-3p	mmu-miR-21a-5p	mmu-miR-152-3p	mmu-miR-15a-5p	mmu-miR-34a-5p	mmu-miR-1843b-5p	mmu-miR-34c-3p	mmu-miR-31-5p	mmu-miR-125b-1-3p	mmu-miR-3084-3p	mmu-miR-190a-5p	mmu-miR-21a-5p	mmu-miR-31-5p	mmu-miR-1843b-5p
mmu-miR-674-5p	mmu-miR-31-3p	mmu-miR-24-2-5p	mmu-miR-101c	mmu-miR-24-3p	mmu-miR-142a-5p	mmu-miR-29b-2-5p	mmu-miR-101a-5p	mmu-miR-147-3p	mmu-miR-29c-5p	mmu-miR-1247-5p	mmu-miR-29c-5p	mmu-miR-1247-5p	mmu-miR-29a-5p	mmu-miR-1843a-3p	mmu-miR-362-5p
mmu-miR-674-3p	mmu-miR-224-5p	mmu-miR-1895	mmu-miR-146a-5p	mmu-miR-29a-3p	mmu-miR-3068-5p	mmu-miR-1895	mmu-miR-101c	mmu-miR-1895	mmu-miR-34a-5p	mmu-miR-34a-3p	mmu-miR-34a-3p	mmu-miR-335-5p	mmu-miR-155-5p	mmu-miR-3061-5p	mmu-miR-34b-5p
mmu-miR-669p-5p	mmu-miR-142a-3p	mmu-miR-3084-3p	mmu-miR-29a-5p	mmu-miR-142a-5p	mmu-miR-125b-2-3p	mmu-miR-139-5p	mmu-miR-1843a-5p	mmu-miR-34a-5p	mmu-miR-20b-5p	mmu-miR-92b-3p	mmu-miR-130a-3p	mmu-miR-701-5p	mmu-miR-34a-3p	mmu-miR-184-3p	mmu-miR-150-5p
mmu-miR-669o-3p	mmu-miR-29c-3p	mmu-miR-29c-3p	mmu-miR-29c-5p	mmu-miR-3084-5p	mmu-miR-101a-5p	mmu-miR-34a-3p	mmu-miR-378a-3p	mmu-miR-21a-3p	mmu-miR-29b-1-5p	mmu-miR-200b-3p	mmu-miR-107-3p	mmu-miR-30c-2-3p	mmu-miR-136-5p	mmu-miR-1983	mmu-miR-29a-5p
mmu-miR-669b-5p	mmu-miR-29c-5p	mmu-miR-455-3p	mmu-miR-31-5p	mmu-miR-146a-5p	mmu-miR-1843b-5p	mmu-miR-34b-5p	mmu-miR-378a-5p	mmu-miR-15a-3p	mmu-miR-29a-5p	mmu-miR-96-5p	mmu-miR-221-5p	mmu-miR-1981-5p	mmu-miR-3084-5p	mmu-miR-5099	mmu-miR-124-3p
mmu-miR-669a-5p	mmu-miR-34a-5p	mmu-miR-221-5p	mmu-miR-148a-3p	mmu-miR-101c	mmu-miR-222-3p	mmu-miR-147-3p	mmu-miR-184-3p	mmu-miR-222-3p	mmu-miR-3061-5p	mmu-miR-497a-3p	mmu-miR-24-2-5p	mmu-miR-34a-5p	mmu-miR-190a-5p	mmu-miR-1981-5p	mmu-miR-129-5p
mmu-miR-669a-3p	mmu-miR-101a-5p	mmu-miR-297c-5p	mmu-miR-29b-1-5p	mmu-miR-20b-5p	mmu-miR-190a-5p	mmu-miR-29c-5p	mmu-miR-146a-5p	mmu-miR-142a-3p	mmu-miR-34a-3p	mmu-miR-701-5p	mmu-miR-1843a-3p	mmu-miR-29b-2-5p	mmu-miR-497a-3p	mmu-miR-29b-2-5p	mmu-miR-152-3p
mmu-miR-664-3p	mmu-miR-147-3p	mmu-miR-34c-5p	mmu-miR-31-3p	mmu-miR-29b-1-5p	mmu-miR-3084-5p	mmu-miR-29b-3p	mmu-miR-29a-3p	mmu-miR-216a-5p	mmu-miR-145b	mmu-miR-29c-5p	mmu-miR-664-3p	mmu-miR-1895	mmu-miR-96-5p	mmu-miR-532-5p	mmu-miR-96-5p
mmu-miR-652-3p	mmu-miR-138-5p	mmu-miR-34a-5p	mmu-miR-199b-3p	mmu-miR-125b-1-3p	mmu-miR-101a-3p	mmu-miR-29a-5p	mmu-miR-3084-5p	mmu-miR-142a-5p	mmu-miR-155-5p	mmu-miR-146a-5p	mmu-miR-15a-3p	mmu-miR-598-3p	mmu-miR-376a-3p	mmu-miR-5113	mmu-miR-23a-3p
mmu-miR-598-3p	mmu-miR-22-5p	mmu-miR-1839-5p	mmu-miR-199a-3p	mmu-miR-677-5p	mmu-miR-195a-5p	mmu-miR-150-5p	mmu-miR-150-5p	mmu-miR-130b-3p	mmu-miR-1968-5p	mmu-miR-125b-2-3p	mmu-miR-455-3p	mmu-miR-147-3p	mmu-miR-101a-5p	mmu-miR-149-5p	mmu-miR-29b-2-5p
mmu-miR-574-3p	mmu-miR-140-5p	mmu-miR-455-5p	mmu-miR-3084-5p	mmu-miR-29b-2-5p	mmu-miR-142a-3p	mmu-miR-142a-3p	mmu-miR-30c-2-3p	mmu-miR-195a-5p	mmu-miR-1a-3p	mmu-miR-101a-3p	mmu-miR-203-3p	mmu-miR-5099	mmu-miR-376b-5p	mmu-miR-29a-3p	mmu-miR-199b-5p
mmu-miR-551b-3p	mmu-miR-106a-5p	mmu-miR-125b-5p	mmu-miR-153-3p	mmu-miR-664-3p	mmu-miR-342-3p	mmu-miR-224-5p	mmu-miR-1a-3p	mmu-miR-34b-5p	mmu-miR-1247-5p	mmu-miR-130a-3p	mmu-miR-598-3p	mmu-miR-125b-2-3p	mmu-miR-129-2-3p	mmu-miR-212-3p	mmu-miR-106a-5p
mmu-miR-542-5p	mmu-miR-153-3p	mmu-miR-184-3p	mmu-miR-342-3p	mmu-miR-3084-3p	mmu-miR-101c	mmu-miR-22-5p	mmu-miR-378c	mmu-miR-29a-3p	mmu-miR-3084-3p	mmu-miR-29b-1-5p	mmu-miR-1843a-5p	mmu-miR-181a-1-3p	mmu-miR-29b-2-5p	mmu-miR-191-3p	mmu-miR-497a-5p
mmu-miR-542-3p	mmu-miR-700-5p	mmu-miR-146a-5p	mmu-miR-21a-3p	mmu-miR-23a-3p	mmu-miR-1843a-5p	mmu-miR-378c	mmu-miR-3535	mmu-miR-125b-2-3p	mmu-miR-701-5p	mmu-miR-29a-5p	mmu-miR-145b	mmu-miR-339-3p	mmu-miR-101c	mmu-miR-129-5p	mmu-miR-652-3p
mmu-miR-541-5p	mmu-miR-34c-3p	mmu-miR-497a-3p	mmu-miR-34a-5p	mmu-miR-652-3p	mmu-miR-29a-5p	mmu-miR-20b-5p	mmu-miR-145b	mmu-miR-140-5p	mmu-miR-147-3p	mmu-miR-29b-3p	mmu-miR-222-3p	mmu-miR-744-5p	mmu-miR-34c-3p	mmu-miR-150-5p	mmu-miR-187-3p
mmu-miR-532-5p	mmu-miR-1247-5p	mmu-miR-126a-3p	mmu-miR-34b-5p	mmu-miR-106a-5p	mmu-miR-29c-5p	mmu-miR-1247-5p	mmu-miR-29a-5p	mmu-miR-532-5p	mmu-miR-1843b-3p	mmu-miR-187-3p	mmu-miR-29a-5p	mmu-miR-31-3p	mmu-miR-184-3p	mmu-miR-744-5p	mmu-miR-339-3p
mmu-miR-5113	mmu-miR-21a-5p	mmu-miR-125b-2-3p	mmu-miR-23a-3p	mmu-miR-29c-5p	mmu-miR-1839-5p	mmu-miR-101a-5p	mmu-miR-1895	mmu-miR-34a-3p	mmu-miR-34c-3p	mmu-miR-29b-2-5p	mmu-miR-216a-5p	mmu-miR-139-5p	mmu-miR-34a-5p	mmu-miR-664-3p	mmu-miR-147-3p
mmu-miR-5099	mmu-miR-221-5p	mmu-miR-700-3p	mmu-miR-101a-5p	mmu-miR-29c-3p	mmu-miR-1843b-3p	mmu-miR-378a-3p	mmu-miR-339-3p	mmu-miR-184-3p	mmu-miR-338-5p	mmu-miR-3084-3p	mmu-miR-1843b-5p	mmu-miR-31-5p	mmu-miR-34b-5p	mmu-miR-677-5p	mmu-miR-142a-5p
mmu-miR-503-5p	mmu-miR-155-5p	mmu-miR-700-5p	mmu-miR-1843b-5p	mmu-miR-23b-3p	mmu-miR-130a-3p	mmu-miR-3084-5p	mmu-miR-701-5p	mmu-miR-1839-5p	mmu-miR-101a-3p	mmu-miR-3084-5p	mmu-miR-126a-3p	mmu-miR-3473b	mmu-miR-3068-5p	mmu-miR-1843b-3p	mmu-miR-378a-5p
mmu-miR-501-5p	mmu-miR-34a-3p	mmu-miR-155-5p	mmu-miR-34c-5p	mmu-miR-1981-5p	mmu-miR-221-5p	mmu-miR-340-5p	mmu-miR-224-5p	mmu-miR-708-5p	mmu-miR-361-5p	mmu-miR-34b-5p	mmu-miR-101a-3p	mmu-miR-133b-3p	mmu-miR-22-5p	mmu-miR-222-3p	mmu-miR-211-5p
mmu-miR-497a-5p	mmu-miR-3084-5p	mmu-miR-29b-2-5p	mmu-miR-29b-2-5p	mmu-miR-139-5p	mmu-miR-338-3p	mmu-miR-30a-5p	mmu-miR-222-3p	mmu-miR-497a-5p	mmu-miR-21a-3p	mmu-miR-195a-5p	mmu-miR-200b-3p	mmu-miR-700-5p	mmu-miR-598-3p	mmu-miR-195a-5p	mmu-miR-125b-2-3p
mmu-miR-497a-3p	mmu-miR-664-3p	mmu-miR-1843a-5p	mmu-miR-101a-3p	mmu-miR-29a-5p	mmu-miR-107-3p	mmu-miR-34c-3p	mmu-miR-21a-5p	mmu-miR-148a-3p	mmu-miR-101a-5p	mmu-miR-3473b	mmu-miR-3535	mmu-miR-664-3p	mmu-miR-124-3p	mmu-miR-20b-5p	mmu-miR-29c-5p
mmu-miR-487b-3p	mmu-miR-24-3p	mmu-miR-339-3p	mmu-miR-1843a-5p	mmu-miR-339-3p	mmu-miR-199b-5p	mmu-miR-92b-3p	mmu-miR-34a-5p	mmu-miR-421-3p	mmu-miR-133b-3p	mmu-miR-99b-5p	mmu-miR-7b-5p	mmu-miR-29a-3p	mmu-miR-9-3p	mmu-miR-125b-1-3p	mmu-miR-142a-3p
mmu-miR-467e-5p	mmu-miR-23a-3p	mmu-miR-100-5p	mmu-miR-150-5p	mmu-miR-744-5p	mmu-miR-150-5p	mmu-miR-223-3p	mmu-miR-22-5p	mmu-miR-29b-1-5p	mmu-miR-1843a-3p	mmu-miR-101c	mmu-miR-700-5p	mmu-miR-34a-3p	mmu-miR-29a-3p	mmu-miR-224-5p	mmu-miR-1843a-5p
mmu-miR-467c-5p	mmu-miR-297c-5p	mmu-miR-340-5p	mmu-miR-34a-3p	mmu-miR-330-5p	mmu-miR-96-5p	mmu-miR-106a-5p	mmu-miR-5099	mmu-miR-199b-3p	mmu-miR-133a-3p	mmu-miR-152-3p	mmu-miR-677-5p	mmu-miR-29c-3p	mmu-miR-142a-5p	mmu-miR-1839-5p	mmu-miR-330-5p
mmu-miR-467b-5p	mmu-miR-133b-3p	mmu-miR-23b-3p	mmu-miR-107-3p	mmu-miR-34a-5p	mmu-miR-34b-5p	mmu-miR-701-5p	mmu-miR-138-5p	mmu-miR-199a-3p	mmu-miR-677-5p	mmu-miR-1843a-5p	mmu-miR-187-3p	mmu-miR-145b	mmu-miR-101a-3p	mmu-miR-142a-5p	mmu-miR-129-2-3p
mmu-miR-467a-5p	mmu-miR-146a-5p	mmu-miR-3084-5p	mmu-miR-338-3p	mmu-miR-700-5p	mmu-miR-99a-3p	mmu-miR-3084-3p	mmu-miR-34a-3p	mmu-miR-669p-5p	mmu-miR-378c	mmu-miR-342-3p	mmu-miR-24-1-5p	mmu-miR-1843a-3p	mmu-miR-1839-5p	mmu-miR-3084-3p	mmu-miR-155-5p
mmu-miR-466p-3p	mmu-miR-30a-5p	mmu-miR-24-3p	mmu-miR-1247-5p	mmu-miR-361-5p	mmu-miR-497a-5p	mmu-miR-1839-3p	mmu-miR-221-5p	mmu-miR-669a-5p	mmu-miR-101c	mmu-miR-24-2-5p	mmu-miR-551b-3p	mmu-miR-187-3p	mmu-miR-136-3p	mmu-miR-106a-5p	mmu-miR-29a-3p
mmu-miR-466e-3p	mmu-miR-99a-3p	mmu-miR-24-1-5p	mmu-miR-135a-5p	mmu-miR-200b-3p	mmu-miR-23a-3p	mmu-miR-338-5p	mmu-miR-211-5p	mmu-miR-15a-5p	mmu-miR-365-3p	mmu-miR-1843b-5p	mmu-miR-30a-5p	mmu-miR-191-3p	mmu-miR-127-3p	mmu-miR-34a-5p	mmu-miR-297c-5p
mmu-miR-466c-5p	mmu-miR-338-5p	mmu-miR-338-5p	mmu-miR-338-5p	mmu-miR-140-5p	mmu-miR-339-3p	mmu-miR-5099	mmu-miR-130a-3p	mmu-miR-350-3p	mmu-miR-664-3p	mmu-miR-199b-3p	mmu-miR-125b-5p	mmu-miR-497a-3p	mmu-miR-1895	mmu-miR-339-3p	mmu-miR-7b-5p
mmu-miR-466c-3p	mmu-miR-365-3p	mmu-miR-204-5p	mmu-miR-129-5p	mmu-miR-1839-3p	mmu-miR-125b-5p	mmu-miR-361-5p	mmu-miR-100-5p	mmu-miR-701-5p	mmu-miR-216a-5p	mmu-miR-199a-3p	mmu-miR-24-3p	mmu-miR-29a-5p	mmu-miR-34c-5p	mmu-miR-34a-3p	mmu-miR-3535
mmu-miR-466b-3p	mmu-miR-29b-2-5p	mmu-miR-365-3p	mmu-miR-15a-3p	mmu-miR-127-3p	mmu-miR-34a-3p	mmu-miR-362-5p	mmu-miR-186-5p	mmu-miR-425-3p	mmu-miR-378a-3p	mmu-miR-598-3p	mmu-miR-155-5p	mmu-miR-1983	mmu-miR-142a-3p	mmu-miR-29b-1-5p	mmu-miR-148b-3p
mmu-miR-466a-3p	mmu-miR-701-5p	mmu-miR-124-3p	mmu-miR-701-5p	mmu-miR-31-5p	mmu-miR-148a-3p	mmu-miR-664-3p	mmu-miR-24-1-5p	mmu-miR-664-3p	mmu-miR-1981-5p	mmu-miR-99a-3p	mmu-miR-29b-1-5p	mmu-miR-30a-5p	mmu-miR-133b-3p	mmu-miR-29c-3p	mmu-miR-149-5p
mmu-miR-455-5p	mmu-miR-1839-3p	mmu-miR-96-5p	mmu-miR-222-3p	mmu-miR-338-5p	mmu-miR-497a-3p	mmu-miR-1968-5p	mmu-miR-92b-3p	mmu-miR-191-3p	mmu-miR-148b-5p	mmu-miR-1839-5p	mmu-miR-5099	mmu-miR-133a-3p	mmu-miR-133a-3p	mmu-miR-330-5p	mmu-miR-501-5p
mmu-miR-455-3p	mmu-miR-145b	mmu-miR-199b-3p	mmu-miR-15a-5p	mmu-miR-96-5p	mmu-miR-34a-5p	mmu-miR-1843a-5p	mmu-miR-1968-5p	mmu-miR-139-5p	mmu-miR-203-3p	mmu-miR-22-5p	mmu-miR-153-3p	mmu-miR-99b-5p	mmu-miR-129-5p	mmu-miR-145b	mmu-miR-15a-3p
mmu-miR-450b-3p	mmu-miR-467b-5p	mmu-miR-199a-3p	mmu-miR-203-3p	mmu-miR-24-2-5p	mmu-miR-664-3p	mmu-miR-187-3p	mmu-miR-338-5p	mmu-miR-744-5p	mmu-miR-21a-5p	mmu-miR-145b	mmu-miR-30c-2-3p	mmu-miR-365-3p	mmu-miR-1843b-5p	mmu-miR-24-3p	mmu-miR-34a-5p
mmu-miR-450a-5p	mmu-miR-467a-5p	mmu-miR-101a-3p	mmu-miR-184-3p	mmu-miR-16-5p	mmu-miR-191-3p	mmu-miR-1843b-5p	mmu-miR-700-5p	mmu-miR-187-3p	mmu-miR-30c-2-3p	mmu-miR-497a-5p	mmu-miR-425-3p	mmu-miR-23a-3p	mmu-miR-664-3p	mmu-miR-221-5p	mmu-miR-341-3p
mmu-miR-434-3p	mmu-miR-669p-5p	mmu-miR-101c	mmu-miR-3068-5p	mmu-miR-92b-3p	mmu-miR-1843a-3p	mmu-miR-148b-5p	mmu-miR-3061-5p	mmu-miR-339-3p	mmu-miR-139-5p	mmu-miR-153-3p	mmu-miR-101a-5p	mmu-miR-124-3p	mmu-miR-152-3p	mmu-miR-3068-5p	mmu-miR-338-5p
mmu-miR-425-3p	mmu-miR-669a-5p	mmu-miR-1839-3p	mmu-miR-598-3p	mmu-miR-150-5p	mmu-miR-34c-5p	mmu-miR-142a-5p	mmu-miR-340-5p	mmu-miR-1843b-5p	mmu-miR-3535	mmu-miR-101a-5p	mmu-miR-467b-5p	mmu-miR-330-5p	mmu-miR-212-3p	mmu-miR-708-5p	mmu-miR-191-3p
mmu-miR-421-3p	mmu-miR-708-5p	mmu-miR-130a-3p	mmu-miR-199b-5p	mmu-miR-24-1-5p	mmu-miR-365-3p	mmu-miR-186-5p	mmu-miR-338-3p	mmu-miR-223-3p	mmu-miR-339-3p	mmu-miR-700-5p	mmu-miR-467a-5p	mmu-miR-1843b-5p	mmu-miR-382-5p	mmu-miR-147-3p	mmu-miR-20b-5p
mmu-miR-411-5p	mmu-miR-1843a-5p	mmu-miR-7b-5p	mmu-miR-1839-5p	mmu-miR-133a-3p	mmu-miR-187-3p	mmu-miR-330-5p	mmu-miR-664-3p	mmu-miR-1839-3p	mmu-miR-669p-5p	mmu-miR-1839-3p	mmu-miR-15a-5p	mmu-miR-1a-3p	mmu-miR-338-5p	mmu-miR-223-3p	mmu-miR-1843a-3p
mmu-miR-382-5p	mmu-miR-497a-3p	mmu-miR-598-3p	mmu-miR-362-5p	mmu-miR-1843a-5p	mmu-miR-29b-2-5p	mmu-miR-23a-3p	mmu-miR-101a-3p	mmu-miR-1843b-3p	mmu-miR-669a-5p	mmu-miR-34c-5p	mmu-miR-700-3p	mmu-miR-212-3p	mmu-miR-221-5p	mmu-miR-130b-3p	mmu-miR-135a-5p
mmu-miR-379-5p	mmu-miR-101a-3p	mmu-miR-224-5p	mmu-miR-145b	mmu-miR-204-5p	mmu-miR-1895	mmu-miR-101a-3p	mmu-miR-24-2-5p	mmu-miR-30c-2-3p	mmu-miR-15a-5p	mmu-miR-3068-5p	mmu-miR-23b-3p	mmu-miR-92b-3p	mmu-miR-411-5p	mmu-miR-29c-5p	mmu-miR-186-3p
mmu-miR-378c	mmu-miR-361-5p	mmu-miR-29b-1-5p	mmu-miR-339-3p	mmu-miR-700-3p	mmu-miR-425-3p	mmu-miR-421-3p	mmu-miR-361-5p	mmu-miR-574-3p	mmu-miR-340-5p	mmu-miR-212-3p	mmu-miR-191-3p	mmu-miR-29c-5p	mmu-miR-434-3p	mmu-miR-29b-3p	mmu-miR-1843b-3p
mmu-miR-378a-5p	mmu-miR-15a-3p	mmu-miR-125b-1-3p	mmu-miR-16-5p	mmu-miR-184-3p	mmu-miR-15a-3p	mmu-miR-1839-5p	mmu-miR-330-5p	mmu-miR-1968-5p	mmu-miR-187-3p	mmu-miR-21a-3p	mmu-miR-16-5p	mmu-miR-24-3p	mmu-miR-677-5p	mmu-miR-700-5p	mmu-miR-221-5p
mmu-miR-378a-3p	mmu-miR-3084-3p	mmu-miR-9-3p	mmu-miR-23b-3p	mmu-miR-34c-3p	mmu-miR-133a-3p	mmu-miR-24-2-5p	mmu-miR-21a-3p	mmu-miR-29b-3p	mmu-miR-146a-5p	mmu-miR-34c-3p	mmu-miR-23a-3p	mmu-miR-322-5p	mmu-miR-1a-3p	mmu-miR-23a-3p	mmu-miR-101a-5p
mmu-miR-376c-3p	mmu-miR-669b-5p	mmu-miR-145b	mmu-miR-361-3p	mmu-miR-30a-5p	mmu-miR-223-3p	mmu-miR-378a-5p	mmu-miR-135a-5p	mmu-miR-1843a-3p	mmu-miR-150-5p	mmu-miR-1843a-3p	mmu-miR-378a-5p	mmu-miR-7b-5p	mmu-miR-24-2-5p	mmu-miR-342-5p	mmu-miR-24-2-5p
mmu-miR-376b-5p	mmu-miR-142a-5p	mmu-miR-1843b-5p	mmu-miR-3535	mmu-miR-221-5p	mmu-miR-148b-3p	mmu-miR-3535	mmu-miR-34b-5p	mmu-miR-467b-5p	mmu-miR-598-3p	mmu-miR-664-3p	mmu-miR-186-3p	mmu-miR-138-5p	mmu-miR-147-3p	mmu-miR-342-3p	mmu-miR-127-3p
mmu-miR-376a-3p	mmu-miR-96-5p	mmu-miR-138-5p	mmu-miR-350-3p	mmu-miR-701-5p	mmu-miR-133b-3p	mmu-miR-700-5p	mmu-miR-3068-5p	mmu-miR-467a-5p	mmu-miR-221-5p	mmu-miR-190a-5p	mmu-miR-96-5p	mmu-miR-425-3p	mmu-miR-222-3p	mmu-miR-101c	mmu-miR-3473b
mmu-miR-369-5p	mmu-miR-24-1-5p	mmu-miR-99a-3p	mmu-miR-130a-3p	mmu-miR-342-5p	mmu-miR-135a-5p	mmu-miR-133a-3p	mmu-miR-700-3p	mmu-miR-125b-1-3p	mmu-miR-350-3p	mmu-miR-188-3p	mmu-miR-100-5p	mmu-miR-101a-3p	mmu-miR-99a-3p	mmu-miR-190a-5p	mmu-miR-466e-3p
mmu-miR-369-3p	mmu-miR-598-3p	mmu-miR-34b-5p	mmu-miR-216a-5p	mmu-miR-101a-3p	mmu-miR-29b-1-5p	mmu-miR-133b-3p	mmu-miR-1843b-3p	mmu-miR-1843a-5p	mmu-miR-1839-3p	mmu-miR-339-3p	mmu-miR-184-3p	mmu-miR-22-5p	mmu-miR-24-3p	mmu-miR-15a-3p	mmu-miR-466a-3p
mmu-miR-365-3p	mmu-miR-340-5p	mmu-miR-669o-3p	mmu-miR-224-5p	mmu-miR-147-3p	mmu-miR-340-5p	mmu-miR-146a-5p	mmu-miR-1843a-3p	mmu-miR-99a-3p	mmu-miR-16-5p	mmu-miR-150-5p	mmu-miR-29b-2-5p	mmu-miR-200b-3p	mmu-miR-203-3p	mmu-miR-574-3p	mmu-miR-466p-3p
mmu-miR-362-5p	mmu-miR-152-3p	mmu-miR-669a-3p	mmu-miR-148b-3p	mmu-miR-574-3p	mmu-miR-92b-3p	mmu-miR-1a-3p	mmu-miR-365-3p	mmu-miR-497a-3p	mmu-miR-467e-5p	mmu-miR-204-5p	mmu-miR-129-2-3p	mmu-miR-101a-5p	mmu-miR-369-3p	mmu-miR-99b-5p	mmu-miR-466c-3p
mmu-miR-361-5p	mmu-miR-133a-3p	mmu-miR-335-5p	mmu-miR-1839-3p	mmu-miR-455-5p	mmu-miR-30c-2-3p	mmu-miR-101c	mmu-miR-186-3p	mmu-miR-467c-5p	mmu-miR-322-5p	mmu-miR-24-3p	mmu-miR-148b-3p	mmu-miR-3061-5p	mmu-miR-135a-5p	mmu-miR-3084-5p	mmu-miR-421-3p
mmu-miR-361-3p	mmu-miR-3061-5p	mmu-miR-3068-5p	mmu-miR-140-5p	mmu-miR-378c	mmu-miR-145b	mmu-miR-222-3p	mmu-miR-30c-1-3p	mmu-miR-3068-5p	mmu-miR-1839-5p	mmu-miR-126a-3p	mmu-miR-9-3p	mmu-miR-29b-1-5p	mmu-miR-1843a-5p	mmu-miR-139-5p	mmu-miR-466b-3p
mmu-miR-3535	mmu-miR-23b-3p	mmu-miR-30a-5p	mmu-miR-361-5p	mmu-miR-1a-3p	mmu-miR-106a-5p	mmu-miR-200b-3p	mmu-miR-125b-2-3p	mmu-miR-101a-5p	mmu-miR-700-3p	mmu-miR-378a-3p	mmu-miR-744-5p	mmu-miR-29b-3p	mmu-miR-487b-3p	mmu-miR-24-2-5p	mmu-miR-107-3p
mmu-miR-351-5p	mmu-miR-24-2-5p	mmu-miR-16-5p	mmu-miR-497a-3p	mmu-miR-31-3p	mmu-miR-598-3p	mmu-miR-21a-3p	mmu-miR-421-3p	mmu-miR-700-3p	mmu-miR-551b-3p	mmu-miR-342-5p	mmu-miR-701-5p	mmu-miR-542-5p	mmu-miR-330-5p	mmu-miR-1247-5p	mmu-miR-701-5p
mmu-miR-350-3p	mmu-miR-339-3p	mmu-miR-350-3p	mmu-miR-129-2-3p	mmu-miR-100-5p	mmu-miR-203-3p	mmu-miR-130b-3p	mmu-miR-99a-3p	mmu-miR-29a-5p	mmu-miR-338-3p	mmu-miR-1843b-3p	mmu-miR-149-5p	mmu-miR-101c	mmu-miR-300-3p	mmu-miR-30c-1-3p	mmu-miR-376a-3p
mmu-miR-34c-5p	mmu-miR-744-5p	mmu-miR-29a-5p	mmu-miR-664-3p	mmu-miR-124-3p	mmu-miR-700-3p	mmu-miR-190a-5p	mmu-miR-3084-3p	mmu-miR-5099	mmu-miR-1843b-5p	mmu-miR-199b-5p	mmu-miR-124-3p	mmu-miR-15a-3p	mmu-miR-5099	mmu-miR-467c-5p	mmu-miR-9-3p
mmu-miR-34c-3p	mmu-miR-29b-1-5p	mmu-miR-140-5p	mmu-miR-195a-5p	mmu-miR-411-5p	mmu-miR-700-5p	mmu-miR-15a-5p	mmu-miR-107-3p	mmu-miR-30c-1-3p	mmu-miR-1843a-5p	mmu-miR-3535	mmu-miR-146a-5p	mmu-miR-361-5p	mmu-miR-1839-3p	mmu-miR-130a-3p	mmu-miR-487b-3p
mmu-miR-34b-5p	mmu-miR-186-5p	mmu-miR-34a-3p	mmu-miR-340-5p	mmu-miR-148b-5p	mmu-miR-16-5p	mmu-miR-152-3p	mmu-miR-190a-5p	mmu-miR-188-3p	mmu-miR-100-5p	mmu-miR-378a-5p	mmu-miR-297c-5p	mmu-miR-34c-3p	mmu-miR-107-3p	mmu-miR-186-5p	mmu-miR-29c-3p
mmu-miR-34a-5p	mmu-miR-700-3p	mmu-miR-188-3p	mmu-miR-96-5p	mmu-miR-129-5p	mmu-miR-146a-5p	mmu-miR-9-3p	mmu-miR-29b-1-5p	mmu-miR-130a-3p	mmu-miR-99a-3p	mmu-miR-574-3p	mmu-miR-3084-5p	mmu-miR-23b-3p	mmu-miR-154-5p	mmu-miR-125b-5p	mmu-miR-338-3p
mmu-miR-34a-3p	mmu-miR-1843b-5p	mmu-miR-129-2-3p	mmu-miR-130b-3p	mmu-miR-190a-5p	mmu-miR-30c-1-3p	mmu-miR-342-5p	mmu-miR-142a-3p	mmu-miR-186-5p	mmu-miR-142a-3p	mmu-miR-362-5p	mmu-miR-455-5p	mmu-miR-195a-5p	mmu-miR-23a-3p	mmu-miR-188-3p	mmu-miR-30c-2-3p
mmu-miR-3473b	mmu-miR-199b-3p	mmu-miR-3061-5p	mmu-miR-221-5p	mmu-miR-376b-5p	mmu-miR-30a-5p	mmu-miR-339-3p	mmu-miR-677-5p	mmu-miR-3473a	mmu-miR-212-3p	mmu-miR-221-5p	mmu-miR-339-3p	mmu-miR-503-5p	mmu-miR-340-5p	mmu-miR-1839-3p	mmu-miR-186-5p
mmu-miR-3473a	mmu-miR-199a-3p	mmu-miR-99b-5p	mmu-miR-106a-5p	mmu-miR-362-5p	mmu-miR-701-5p	mmu-miR-204-5p	mmu-miR-187-3p	mmu-miR-5113	mmu-miR-142a-5p	mmu-miR-23b-3p	mmu-miR-150-5p	mmu-miR-24-2-5p	mmu-miR-379-5p	mmu-miR-125b-2-3p	mmu-miR-677-5p
mmu-miR-342-5p	mmu-miR-92b-3p	mmu-miR-142a-5p	mmu-miR-24-2-5p	mmu-miR-1843b-5p	mmu-miR-20b-5p	mmu-miR-212-3p	mmu-miR-212-3p	mmu-miR-221-5p	mmu-miR-195a-5p	mmu-miR-338-3p	mmu-miR-421-3p	mmu-miR-677-5p	mmu-miR-148b-5p	mmu-miR-652-3p	mmu-miR-222-3p
mmu-miR-342-3p	mmu-miR-216a-5p	mmu-miR-133a-3p	mmu-miR-30a-5p	mmu-miR-187-3p	mmu-miR-1a-3p	mmu-miR-501-5p	mmu-miR-1839-5p	mmu-miR-342-5p	mmu-miR-107-3p	mmu-miR-24-1-5p	mmu-miR-340-5p	mmu-miR-126a-3p	mmu-miR-376c-3p	mmu-miR-497a-3p	mmu-miR-342-3p
mmu-miR-341-3p	mmu-miR-212-3p	mmu-miR-1843a-3p	mmu-miR-125b-1-3p	mmu-miR-154-5p	mmu-miR-216a-5p	mmu-miR-148a-3p	mmu-miR-200b-3p	mmu-miR-340-5p	mmu-miR-467c-5p	mmu-miR-365-3p	mmu-miR-30c-1-3p	mmu-miR-140-5p	mmu-miR-701-5p	mmu-miR-551b-3p	mmu-miR-29b-1-5p
mmu-miR-340-5p	mmu-miR-100-5p	mmu-miR-574-3p	mmu-miR-152-3p	mmu-miR-199b-3p	mmu-miR-342-5p	mmu-miR-16-5p	mmu-miR-24-3p	mmu-miR-1981-5p	mmu-miR-700-5p	mmu-miR-335-5p	mmu-miR-1895	mmu-miR-153-3p	mmu-miR-501-5p	mmu-miR-186-3p	mmu-miR-497a-3p
mmu-miR-339-3p	mmu-miR-15a-5p	mmu-miR-15a-5p	mmu-miR-24-3p	mmu-miR-199a-3p	mmu-miR-421-3p	mmu-miR-31-5p	mmu-miR-1981-5p	mmu-miR-31-3p	mmu-miR-30a-5p	mmu-miR-378c	mmu-miR-1247-5p	mmu-miR-186-5p	mmu-miR-195a-5p	mmu-miR-1843b-5p	mmu-miR-674-5p
mmu-miR-338-5p	mmu-miR-187-3p	mmu-miR-21a-5p	mmu-miR-20b-5p	mmu-miR-34a-3p	mmu-miR-1839-3p	mmu-miR-350-3p	mmu-miR-129-5p	mmu-miR-467e-5p	mmu-miR-24-1-5p	mmu-miR-501-5p	mmu-miR-350-3p	mmu-miR-24-1-5p	mmu-miR-1981-5p	mmu-miR-7b-5p	mmu-miR-133a-3p
mmu-miR-338-3p	mmu-miR-204-5p	mmu-miR-23a-3p	mmu-miR-22-5p	mmu-miR-342-3p	mmu-miR-140-5p	mmu-miR-216a-5p	mmu-miR-142a-5p	mmu-miR-211-5p	mmu-miR-129-2-3p	mmu-miR-340-5p	mmu-miR-338-3p	mmu-miR-421-3p	mmu-miR-224-5p	mmu-miR-674-5p	mmu-miR-3473a
mmu-miR-335-5p	mmu-miR-467e-5p	mmu-miR-701-5p	mmu-miR-34c-3p	mmu-miR-365-3p	mmu-miR-212-3p	mmu-miR-15a-3p	mmu-miR-99b-5p	mmu-miR-669o-3p	mmu-miR-669b-5p	mmu-miR-23a-3p	mmu-miR-139-5p	mmu-miR-155-5p	mmu-miR-188-3p	mmu-miR-674-3p	mmu-miR-598-3p
mmu-miR-330-5p	mmu-miR-1983	mmu-miR-744-5p	mmu-miR-188-3p	mmu-miR-338-3p	mmu-miR-31-3p	mmu-miR-24-3p	mmu-miR-350-3p	mmu-miR-669a-3p	mmu-miR-744-5p	mmu-miR-1895	mmu-miR-1968-5p	mmu-miR-204-5p	mmu-miR-7b-5p	mmu-miR-24-1-5p	mmu-miR-34a-3p
mmu-miR-322-5p	mmu-miR-1968-5p	mmu-miR-199b-5p	mmu-miR-148b-5p	mmu-miR-708-5p	mmu-miR-3535	mmu-miR-145b	mmu-miR-16-5p	mmu-miR-361-5p	mmu-miR-148b-3p	mmu-miR-700-3p	mmu-miR-186-5p	mmu-miR-1843a-5p	mmu-miR-342-3p	mmu-miR-1843a-5p	mmu-miR-434-3p
mmu-miR-31-5p	mmu-miR-125b-2-3p	mmu-miR-1247-5p	mmu-miR-700-5p	mmu-miR-125b-2-3p	mmu-miR-200b-3p	mmu-miR-652-3p	mmu-miR-139-5p	mmu-miR-16-5p	mmu-miR-125b-2-3p	mmu-miR-129-2-3p	mmu-miR-708-5p	mmu-miR-15a-5p	mmu-miR-23b-3p	mmu-miR-365-3p	mmu-miR-21a-3p
mmu-miR-31-3p	mmu-miR-669o-3p	mmu-miR-186-3p	mmu-miR-24-1-5p	mmu-miR-15a-3p	mmu-miR-181a-1-3p	mmu-miR-191-3p	mmu-miR-148b-5p	mmu-miR-669b-5p	mmu-miR-92b-3p	mmu-miR-15a-3p	mmu-miR-20b-5p	mmu-miR-3068-5p	mmu-miR-200b-3p	mmu-miR-3535	mmu-miR-148a-3p
mmu-miR-30c-2-3p	mmu-miR-669a-3p	mmu-miR-376a-3p	mmu-miR-30c-2-3p	mmu-miR-379-5p	mmu-miR-152-3p	mmu-miR-31-3p	mmu-miR-23a-3p	mmu-miR-186-3p	mmu-miR-186-5p	mmu-miR-30a-5p	mmu-miR-22-5p	mmu-miR-125b-1-3p	mmu-miR-378a-3p	mmu-miR-200b-3p	mmu-miR-190a-5p
mmu-miR-30c-1-3p	mmu-miR-125b-5p	mmu-miR-133b-3p	mmu-miR-700-3p	mmu-miR-15a-5p	mmu-miR-708-5p	mmu-miR-342-3p	mmu-miR-23b-3p	mmu-miR-674-5p	mmu-miR-5113	mmu-miR-30c-2-3p	mmu-miR-223-3p	mmu-miR-100-5p	mmu-miR-744-5p	mmu-miR-30c-2-3p	mmu-miR-223-3p
mmu-miR-30a-5p	mmu-miR-574-3p	mmu-miR-139-5p	mmu-miR-1981-5p	mmu-miR-378a-3p	mmu-miR-21a-5p	mmu-miR-338-3p	mmu-miR-126a-3p	mmu-miR-96-5p	mmu-miR-30c-1-3p	mmu-miR-222-3p	mmu-miR-99b-5p	mmu-miR-125b-5p	mmu-miR-145b	mmu-miR-21a-5p	mmu-miR-1839-5p
mmu-miR-3084-5p	mmu-miR-148b-3p	mmu-miR-190a-5p	mmu-miR-139-5p	mmu-miR-133b-3p	mmu-miR-350-3p	mmu-miR-126a-3p	mmu-miR-15a-5p	mmu-miR-22-5p	mmu-miR-152-3p	mmu-miR-330-5p	mmu-miR-466b-3p	mmu-miR-184-3p	mmu-miR-361-5p	mmu-miR-29a-5p	mmu-miR-3061-5p
mmu-miR-3084-3p	mmu-miR-101c	mmu-miR-107-3p	mmu-miR-421-3p	mmu-miR-34c-5p	mmu-miR-21a-3p	mmu-miR-1981-5p	mmu-miR-342-3p	mmu-miR-677-5p	mmu-miR-125b-1-3p	mmu-miR-338-5p	mmu-miR-466p-3p	mmu-miR-146a-5p	mmu-miR-378c	mmu-miR-96-5p	mmu-miR-204-5p
mmu-miR-3068-5p	mmu-miR-466b-3p	mmu-miR-30c-2-3p	mmu-miR-186-5p	mmu-miR-222-3p	mmu-miR-125b-1-3p	mmu-miR-188-3p	mmu-miR-598-3p	mmu-miR-3473b	mmu-miR-138-5p	mmu-miR-148b-3p	mmu-miR-466c-3p	mmu-miR-1839-5p	mmu-miR-421-3p	mmu-miR-34c-3p	mmu-miR-342-5p
mmu-miR-3061-5p	mmu-miR-466p-3p	mmu-miR-187-3p	mmu-miR-3061-5p	mmu-miR-3535	mmu-miR-188-3p	mmu-miR-598-3p	mmu-miR-188-3p	mmu-miR-190a-5p	mmu-miR-361-3p	mmu-miR-542-5p	mmu-miR-466e-3p	mmu-miR-224-5p	mmu-miR-700-5p	mmu-miR-23b-3p	mmu-miR-15a-5p
mmu-miR-300-3p	mmu-miR-466e-3p	mmu-miR-1a-3p	mmu-miR-7b-5p	mmu-miR-497a-3p	mmu-miR-22-5p	mmu-miR-148b-3p	mmu-miR-147-3p	mmu-miR-101c	mmu-miR-330-5p	mmu-miR-9-3p	mmu-miR-466a-3p	mmu-miR-216a-5p	mmu-miR-369-5p	mmu-miR-3473b	mmu-miR-29b-3p
mmu-miR-29c-5p	mmu-miR-466c-3p	mmu-miR-152-3p	mmu-miR-125b-5p	mmu-miR-1968-5p	mmu-miR-467e-5p	mmu-miR-149-5p	mmu-miR-34c-5p	mmu-miR-342-3p	mmu-miR-3068-5p	mmu-miR-149-5p	mmu-miR-3473a	mmu-miR-222-3p	mmu-miR-199b-3p	mmu-miR-361-5p	mmu-miR-425-3p
mmu-miR-29c-3p	mmu-miR-466a-3p	mmu-miR-708-5p	mmu-miR-497a-5p	mmu-miR-107-3p	mmu-miR-100-5p	mmu-miR-361-3p	mmu-miR-96-5p	mmu-miR-365-3p	mmu-miR-149-5p	mmu-miR-551b-3p	mmu-miR-467e-5p	mmu-miR-186-3p	mmu-miR-199a-3p	mmu-miR-350-3p	mmu-miR-133b-3p
mmu-miR-29b-3p	mmu-miR-338-3p	mmu-miR-1843b-3p	mmu-miR-330-5p	mmu-miR-186-5p	mmu-miR-186-3p	mmu-miR-376b-5p	mmu-miR-362-5p	mmu-miR-101a-3p	mmu-miR-200b-3p	mmu-miR-186-5p	mmu-miR-101c	mmu-miR-152-3p	mmu-miR-216a-5p	mmu-miR-421-3p	mmu-miR-350-3p
mmu-miR-29b-2-5p	mmu-miR-350-3p	mmu-miR-186-5p	mmu-miR-342-5p	mmu-miR-34b-5p	mmu-miR-34c-3p	mmu-miR-107-3p	mmu-miR-125b-5p	mmu-miR-297c-5p	mmu-miR-497a-5p	mmu-miR-142a-3p	mmu-miR-652-3p	mmu-miR-135a-5p	mmu-miR-362-5p	mmu-miR-669p-5p	mmu-miR-532-5p
mmu-miR-29b-1-5p	mmu-miR-200b-3p	mmu-miR-652-3p	mmu-miR-365-3p	mmu-miR-425-3p	mmu-miR-186-5p	mmu-miR-1983	mmu-miR-361-3p	mmu-miR-30a-5p	mmu-miR-140-5p	mmu-miR-1a-3p	mmu-miR-1839-5p	mmu-miR-532-5p	mmu-miR-146a-5p	mmu-miR-669a-5p	mmu-miR-1a-3p
mmu-miR-29a-5p	mmu-miR-126a-3p	mmu-miR-434-3p	mmu-miR-200b-3p	mmu-miR-551b-3p	mmu-miR-455-3p	mmu-miR-677-5p	mmu-miR-191-3p	mmu-miR-29c-3p	mmu-miR-191-3p	mmu-miR-674-3p	mmu-miR-21a-5p	mmu-miR-350-3p	mmu-miR-3473b	mmu-miR-21a-3p	mmu-miR-361-3p
mmu-miR-29a-3p	mmu-miR-139-5p	mmu-miR-31-3p	mmu-miR-652-3p	mmu-miR-30c-2-3p	mmu-miR-130b-3p	mmu-miR-221-5p	mmu-miR-708-5p	mmu-miR-31-5p	mmu-miR-124-3p	mmu-miR-140-5p	mmu-miR-142a-5p	mmu-miR-338-5p	mmu-miR-125b-2-3p	mmu-miR-669o-3p	mmu-miR-125b-5p
mmu-miR-297c-5p	mmu-miR-455-3p	mmu-miR-330-5p	mmu-miR-190a-5p	mmu-miR-216a-5p	mmu-miR-455-5p	mmu-miR-297c-5p	mmu-miR-15a-3p	mmu-miR-466c-5p	mmu-miR-204-5p	mmu-miR-124-3p	mmu-miR-338-5p	mmu-miR-5113	mmu-miR-125b-5p	mmu-miR-669a-3p	mmu-miR-99a-3p
mmu-miR-24-3p	mmu-miR-223-3p	mmu-miR-3535	mmu-miR-1843b-3p	mmu-miR-199b-5p	mmu-miR-361-5p	mmu-miR-365-3p	mmu-miR-674-5p	mmu-miR-1983	mmu-miR-153-3p	mmu-miR-133a-3p	mmu-miR-106a-5p	mmu-miR-148a-3p	mmu-miR-186-5p	mmu-miR-216a-5p	mmu-miR-335-5p
mmu-miR-24-2-5p	mmu-miR-211-5p	mmu-miR-181a-1-3p	mmu-miR-126a-3p	mmu-miR-30c-1-3p	mmu-miR-153-3p	mmu-miR-100-5p	mmu-miR-652-3p	mmu-miR-362-5p	mmu-miR-24-3p	mmu-miR-186-3p	mmu-miR-34a-5p	mmu-miR-148b-5p	mmu-miR-361-3p	mmu-miR-124-3p	mmu-miR-669b-5p
mmu-miR-24-1-5p	mmu-miR-129-5p	mmu-miR-150-5p	mmu-miR-9-3p	mmu-miR-340-5p	mmu-miR-126a-3p	mmu-miR-744-5p	mmu-miR-744-5p	mmu-miR-674-3p	mmu-miR-467b-5p	mmu-miR-674-5p	mmu-miR-361-5p	mmu-miR-188-3p	mmu-miR-148b-3p	mmu-miR-101a-3p	mmu-miR-136-3p
mmu-miR-23b-3p	mmu-miR-455-5p	mmu-miR-542-5p	mmu-miR-1a-3p	mmu-miR-3068-5p	mmu-miR-124-3p	mmu-miR-23b-3p	mmu-miR-1839-3p	mmu-miR-335-5p	mmu-miR-467a-5p	mmu-miR-542-3p	mmu-miR-674-5p	mmu-miR-221-5p	mmu-miR-1843a-3p	mmu-miR-101a-5p	mmu-miR-669p-5p
mmu-miR-23a-3p	mmu-miR-30c-2-3p	mmu-miR-20b-5p	mmu-miR-532-5p	mmu-miR-130b-3p	mmu-miR-138-5p	mmu-miR-125b-1-3p	mmu-miR-425-3p	mmu-miR-199b-5p	mmu-miR-669o-3p	mmu-miR-350-3p	mmu-miR-190a-5p	mmu-miR-574-3p	mmu-miR-339-3p	mmu-miR-466e-3p	mmu-miR-669a-5p
mmu-miR-224-5p	mmu-miR-1843b-3p	mmu-miR-664-3p	mmu-miR-125b-2-3p	mmu-miR-136-5p	mmu-miR-204-5p	mmu-miR-3068-5p	mmu-miR-532-5p	mmu-miR-700-5p	mmu-miR-669a-3p	mmu-miR-5099	mmu-miR-1839-3p	mmu-miR-148b-3p	mmu-miR-3535	mmu-miR-466a-3p	mmu-miR-212-3p
mmu-miR-223-3p	mmu-miR-188-3p	mmu-miR-425-3p	mmu-miR-669p-5p	mmu-miR-501-5p	mmu-miR-3061-5p	mmu-miR-125b-5p	mmu-miR-148b-3p	mmu-miR-148b-5p	mmu-miR-222-3p	mmu-miR-361-5p	mmu-miR-466c-5p	mmu-miR-96-5p	mmu-miR-551b-3p	mmu-miR-466p-3p	mmu-miR-100-5p
mmu-miR-222-3p	mmu-miR-150-5p	mmu-miR-669p-5p	mmu-miR-669a-5p	mmu-miR-212-3p	mmu-miR-652-3p	mmu-miR-700-3p	mmu-miR-501-5p	mmu-miR-29b-2-5p	mmu-miR-421-3p	mmu-miR-216a-5p	mmu-miR-3473b	mmu-miR-30c-1-3p	mmu-miR-130a-3p	mmu-miR-466c-3p	mmu-miR-466c-5p
mmu-miR-221-5p	mmu-miR-16-5p	mmu-miR-669a-5p	mmu-miR-191-3p	mmu-miR-434-3p	mmu-miR-361-3p	mmu-miR-99b-5p	mmu-miR-5113	mmu-miR-501-5p	mmu-miR-34b-5p	mmu-miR-434-3p	mmu-miR-212-3p	mmu-miR-378a-3p	mmu-miR-30a-5p	mmu-miR-466b-3p	mmu-miR-30c-1-3p
mmu-miR-22-5p	mmu-miR-149-5p	mmu-miR-153-3p	mmu-miR-297c-5p	mmu-miR-335-5p	mmu-miR-503-5p	mmu-miR-140-5p	mmu-miR-342-5p	mmu-miR-23a-3p	mmu-miR-425-3p	mmu-miR-744-5p	mmu-miR-674-3p	mmu-miR-378c	mmu-miR-350-3p	mmu-miR-181a-1-3p	mmu-miR-700-3p
mmu-miR-21a-5p	mmu-miR-5099	mmu-miR-351-5p	mmu-miR-92b-3p	mmu-miR-674-3p	mmu-miR-24-1-5p	mmu-miR-669b-5p	mmu-miR-125b-1-3p	mmu-miR-152-3p	mmu-miR-297c-5p	mmu-miR-532-5p	mmu-miR-467c-5p	mmu-miR-150-5p	mmu-miR-342-5p	mmu-miR-92b-3p	mmu-miR-181a-1-3p
mmu-miR-21a-3p	mmu-miR-3068-5p	mmu-miR-467b-5p	mmu-miR-133b-3p	mmu-miR-125b-5p	mmu-miR-5099	mmu-miR-1843a-3p	mmu-miR-3473a	mmu-miR-126a-3p	mmu-miR-342-5p	mmu-miR-297c-5p	mmu-miR-125b-2-3p	mmu-miR-450b-3p	mmu-miR-30c-2-3p	mmu-miR-138-5p	mmu-miR-551b-3p
mmu-miR-216a-5p	mmu-miR-378c	mmu-miR-467a-5p	mmu-miR-212-3p	mmu-miR-421-3p	mmu-miR-669b-5p	mmu-miR-186-3p	mmu-miR-223-3p	mmu-miR-125b-5p	mmu-miR-15a-3p	mmu-miR-455-3p	mmu-miR-34c-5p	mmu-miR-351-5p	mmu-miR-652-3p	mmu-miR-153-3p	mmu-miR-708-5p
mmu-miR-212-3p	mmu-miR-421-3p	mmu-miR-342-5p	mmu-miR-187-3p	mmu-miR-1843b-3p	mmu-miR-532-5p	mmu-miR-708-5p	mmu-miR-216a-5p	mmu-miR-24-2-5p	mmu-miR-224-5p	mmu-miR-376c-3p	mmu-miR-497a-5p	mmu-miR-450a-5p	mmu-miR-125b-1-3p	mmu-miR-3473a	mmu-miR-130b-3p
mmu-miR-211-5p	mmu-miR-378a-5p	mmu-miR-106a-5p	mmu-miR-133a-3p	mmu-miR-455-3p	mmu-miR-501-5p	mmu-miR-30c-2-3p	mmu-miR-674-3p	mmu-miR-200b-3p	mmu-miR-3473a	mmu-miR-652-3p	mmu-miR-181a-1-3p	mmu-miR-21a-3p	mmu-miR-341-3p	mmu-miR-362-5p	mmu-miR-101c
mmu-miR-20b-5p	mmu-miR-362-5p	mmu-miR-467e-5p	mmu-miR-211-5p	mmu-miR-300-3p	mmu-miR-148b-5p	mmu-miR-129-5p	mmu-miR-450a-5p	mmu-miR-466b-3p	mmu-miR-211-5p	mmu-miR-376a-3p	mmu-miR-3068-5p	mmu-miR-1839-3p	mmu-miR-365-3p	mmu-miR-142a-3p	mmu-miR-5113
mmu-miR-204-5p	mmu-miR-184-3p	mmu-miR-136-3p	mmu-miR-186-3p	mmu-miR-350-3p	mmu-miR-24-3p	mmu-miR-24-1-5p	mmu-miR-195a-5p	mmu-miR-212-3p	mmu-miR-186-3p	mmu-miR-133b-3p	mmu-miR-138-5p	mmu-miR-21a-5p	mmu-miR-15a-3p	mmu-miR-152-3p	mmu-miR-744-5p
mmu-miR-203-3p	mmu-miR-148b-5p	mmu-miR-212-3p	mmu-miR-100-5p	mmu-miR-135a-5p	mmu-miR-31-5p	mmu-miR-199b-3p	mmu-miR-322-5p	mmu-miR-466e-3p	mmu-miR-34c-5p	mmu-miR-107-3p	mmu-miR-335-5p	mmu-miR-203-3p	mmu-miR-24-1-5p	mmu-miR-378a-3p	mmu-miR-669o-3p
mmu-miR-200b-3p	mmu-miR-1843a-3p	mmu-miR-148b-3p	mmu-miR-1843a-3p	mmu-miR-153-3p	mmu-miR-139-5p	mmu-miR-199a-3p	mmu-miR-130b-3p	mmu-miR-466a-3p	mmu-miR-184-3p	mmu-miR-541-5p	mmu-miR-1981-5p	mmu-miR-338-3p	mmu-miR-338-3p	mmu-miR-501-5p	mmu-miR-669a-3p
mmu-miR-1a-3p	mmu-miR-195a-5p	mmu-miR-421-3p	mmu-miR-30c-1-3p	mmu-miR-211-5p	mmu-miR-450a-5p	mmu-miR-30c-1-3p	mmu-miR-140-5p	mmu-miR-466p-3p	mmu-miR-497a-3p	mmu-miR-361-3p	mmu-miR-669o-3p	mmu-miR-99a-3p	mmu-miR-3473a	mmu-miR-542-5p	mmu-miR-203-3p
mmu-miR-199b-5p	mmu-miR-497a-5p	mmu-miR-129-5p	mmu-miR-3473b	mmu-miR-195a-5p	mmu-miR-297c-5p	mmu-miR-129-2-3p	mmu-miR-497a-5p	mmu-miR-466c-3p	mmu-miR-466b-3p	mmu-miR-135a-5p	mmu-miR-669a-3p	mmu-miR-9-3p	mmu-miR-149-5p	mmu-miR-701-5p	mmu-miR-24-3p
mmu-miR-199b-3p	mmu-miR-1981-5p	mmu-miR-378a-5p	mmu-miR-369-3p	mmu-miR-341-3p	mmu-miR-322-5p	mmu-miR-467b-5p	mmu-miR-9-3p	mmu-miR-29c-5p	mmu-miR-466c-5p	mmu-miR-677-5p	mmu-miR-129-5p	mmu-miR-107-3p	mmu-miR-532-5p	mmu-miR-351-5p	mmu-miR-674-3p
mmu-miR-199a-3p	mmu-miR-148a-3p	mmu-miR-34c-3p	mmu-miR-5099	mmu-miR-9-3p	mmu-miR-23b-3p	mmu-miR-467a-5p	mmu-miR-467b-5p	mmu-miR-3535	mmu-miR-466e-3p	mmu-miR-138-5p	mmu-miR-140-5p	mmu-miR-223-3p	mmu-miR-574-3p	mmu-miR-466c-5p	mmu-miR-101a-3p
mmu-miR-1983	mmu-miR-551b-3p	mmu-miR-487b-3p	mmu-miR-467c-5p	mmu-miR-224-5p	mmu-miR-24-2-5p	mmu-miR-3473b	mmu-miR-467a-5p	mmu-miR-24-3p	mmu-miR-466a-3p	mmu-miR-455-5p	mmu-miR-574-3p	mmu-miR-16-5p	mmu-miR-455-3p	mmu-miR-378c	mmu-miR-5099
mmu-miR-1981-5p	mmu-miR-361-3p	mmu-miR-21a-3p	mmu-miR-677-5p	mmu-miR-22-5p	mmu-miR-362-5p	mmu-miR-532-5p	mmu-miR-199b-5p	mmu-miR-148b-3p	mmu-miR-466p-3p	mmu-miR-148b-5p	mmu-miR-199b-3p	mmu-miR-34c-5p	mmu-miR-1843b-3p	mmu-miR-467e-5p	mmu-miR-455-5p
mmu-miR-1968-5p	mmu-miR-1839-5p	mmu-miR-369-3p	mmu-miR-501-5p	mmu-miR-129-2-3p	mmu-miR-7b-5p	mmu-miR-369-3p	mmu-miR-149-5p	mmu-miR-652-3p	mmu-miR-466c-3p	mmu-miR-467b-5p	mmu-miR-199a-3p	mmu-miR-542-3p	mmu-miR-126a-3p	mmu-miR-16-5p	mmu-miR-125b-1-3p
mmu-miR-195a-5p	mmu-miR-467c-5p	mmu-miR-382-5p	mmu-miR-574-3p	mmu-miR-532-5p	mmu-miR-338-5p	mmu-miR-425-3p	mmu-miR-7b-5p	mmu-miR-99b-5p	mmu-miR-99b-5p	mmu-miR-467a-5p	mmu-miR-1a-3p	mmu-miR-199b-3p	mmu-miR-541-5p	mmu-miR-126a-3p	mmu-miR-136-5p
mmu-miR-191-3p	mmu-miR-9-3p	mmu-miR-300-3p	mmu-miR-669b-5p	mmu-miR-1843a-3p	mmu-miR-99b-5p	mmu-miR-300-3p	mmu-miR-497a-3p	mmu-miR-92b-3p	mmu-miR-378a-5p	mmu-miR-382-5p	mmu-miR-148b-5p	mmu-miR-199a-3p	mmu-miR-223-3p	mmu-miR-340-5p	mmu-miR-24-1-5p
mmu-miR-190a-5p	mmu-miR-330-5p	mmu-miR-467c-5p	mmu-miR-467b-5p	mmu-miR-378a-5p	mmu-miR-9-3p	mmu-miR-124-3p	mmu-miR-467e-5p	mmu-miR-503-5p	mmu-miR-130b-3p	mmu-miR-142a-5p	mmu-miR-92b-3p	mmu-miR-181c-5p	mmu-miR-1968-5p	mmu-miR-100-5p	mmu-miR-376b-5p
mmu-miR-1895	mmu-miR-107-3p	mmu-miR-191-3p	mmu-miR-467a-5p	mmu-miR-3473b	mmu-miR-3473a	mmu-miR-669p-5p	mmu-miR-20b-5p	mmu-miR-3061-5p	mmu-miR-708-5p	mmu-miR-224-5p	mmu-miR-199b-5p	mmu-miR-34b-5p	mmu-miR-3061-5p	mmu-miR-140-5p	mmu-miR-574-3p
mmu-miR-188-3p	mmu-miR-124-3p	mmu-miR-376b-5p	mmu-miR-450a-5p	mmu-miR-3061-5p	mmu-miR-574-3p	mmu-miR-669a-5p	mmu-miR-181c-5p	mmu-miR-204-5p	mmu-miR-96-5p	mmu-miR-15a-5p	mmu-miR-378a-3p	mmu-miR-674-3p	mmu-miR-378a-5p	mmu-miR-15a-5p	mmu-miR-382-5p
mmu-miR-187-3p	mmu-miR-342-5p	mmu-miR-142a-3p	mmu-miR-99b-5p	mmu-miR-1247-5p	mmu-miR-181c-5p	mmu-miR-199b-5p	mmu-miR-542-3p	mmu-miR-149-5p	mmu-miR-223-3p	mmu-miR-322-5p	mmu-miR-195a-5p	mmu-miR-378a-5p	mmu-miR-99b-5p	mmu-miR-335-5p	mmu-miR-1247-5p
mmu-miR-186-5p	mmu-miR-677-5p	mmu-miR-361-5p	mmu-miR-466c-5p	mmu-miR-99b-5p	mmu-miR-450b-3p	mmu-miR-3061-5p	mmu-miR-34c-3p	mmu-miR-181a-1-3p	mmu-miR-23b-3p	mmu-miR-136-5p	mmu-miR-21a-3p	mmu-miR-211-5p	mmu-miR-100-5p	mmu-miR-199b-3p	mmu-miR-99b-5p
mmu-miR-186-3p	mmu-miR-3535	mmu-miR-503-5p	mmu-miR-669o-3p	mmu-miR-188-3p	mmu-miR-1981-5p	mmu-miR-99a-3p	mmu-miR-551b-3p	mmu-miR-330-5p	mmu-miR-126a-3p	mmu-miR-379-5p	mmu-miR-5113	mmu-miR-669p-5p	mmu-miR-497a-5p	mmu-miR-199a-3p	mmu-miR-31-3p
mmu-miR-1843b-5p	mmu-miR-378a-3p	mmu-miR-15a-3p	mmu-miR-669a-3p	mmu-miR-3473a	mmu-miR-378a-5p	mmu-miR-1843b-3p	mmu-miR-503-5p	mmu-miR-322-5p	mmu-miR-342-3p	mmu-miR-369-5p	mmu-miR-361-3p	mmu-miR-669a-5p	mmu-miR-5113	mmu-miR-361-3p	mmu-miR-1968-5p
mmu-miR-1843b-3p	mmu-miR-1a-3p	mmu-miR-450a-5p	mmu-miR-425-3p	mmu-miR-674-5p	mmu-miR-674-3p	mmu-miR-376a-3p	mmu-miR-106a-5p	mmu-miR-361-3p	mmu-miR-9-3p	mmu-miR-16-5p	mmu-miR-378c	mmu-miR-340-5p	mmu-miR-150-5p	mmu-miR-503-5p	mmu-miR-21a-5p
mmu-miR-1843a-5p	mmu-miR-129-2-3p	mmu-miR-223-3p	mmu-miR-382-5p	mmu-miR-5113	mmu-miR-129-2-3p	mmu-miR-154-5p	mmu-miR-335-5p	mmu-miR-100-5p	mmu-miR-542-5p	mmu-miR-487b-3p	mmu-miR-133a-3p	mmu-miR-674-5p	mmu-miR-138-5p	mmu-miR-148b-5p	mmu-miR-3068-5p
mmu-miR-1843a-3p	mmu-miR-674-3p	mmu-miR-149-5p	mmu-miR-204-5p	mmu-miR-138-5p	mmu-miR-669o-3p	mmu-miR-96-5p	mmu-miR-124-3p	mmu-miR-203-3p	mmu-miR-7b-5p	mmu-miR-1981-5p	mmu-miR-34b-5p	mmu-miR-3535	mmu-miR-186-3p	mmu-miR-450b-3p	mmu-miR-369-3p
mmu-miR-184-3p	mmu-miR-99b-5p	mmu-miR-362-5p	mmu-miR-1983	mmu-miR-181c-5p	mmu-miR-669a-3p	mmu-miR-125b-2-3p	mmu-miR-297c-5p	mmu-miR-379-5p	mmu-miR-129-5p	mmu-miR-129-5p	mmu-miR-133b-3p	mmu-miR-652-3p	mmu-miR-30c-1-3p	mmu-miR-322-5p	mmu-miR-148b-5p
mmu-miR-1839-5p	mmu-miR-652-3p	mmu-miR-342-3p	mmu-miR-3473a	mmu-miR-130a-3p	mmu-miR-744-5p	mmu-miR-195a-5p	mmu-miR-31-3p	mmu-miR-378a-5p	mmu-miR-23a-3p	mmu-miR-421-3p	mmu-miR-501-5p	mmu-miR-129-5p	mmu-miR-674-3p	mmu-miR-22-5p	mmu-miR-467e-5p
mmu-miR-1839-3p	mmu-miR-125b-1-3p	mmu-miR-30c-1-3p	mmu-miR-99a-3p	mmu-miR-126a-3p	mmu-miR-211-5p	mmu-miR-466b-3p	mmu-miR-148a-3p	mmu-miR-107-3p	mmu-miR-455-3p	mmu-miR-147-3p	mmu-miR-142a-3p	mmu-miR-142a-5p	mmu-miR-199b-5p	mmu-miR-297c-5p	mmu-miR-1981-5p
mmu-miR-181c-5p	mmu-miR-466c-5p	mmu-miR-322-5p	mmu-miR-674-5p	mmu-miR-99a-3p	mmu-miR-674-5p	mmu-miR-466e-3p	mmu-miR-129-2-3p	mmu-miR-450a-5p	mmu-miR-188-3p	mmu-miR-1968-5p	mmu-miR-330-5p	mmu-miR-467b-5p	mmu-miR-139-5p	mmu-miR-338-5p	mmu-miR-467c-5p
mmu-miR-181a-1-3p	mmu-miR-7b-5p	mmu-miR-200b-3p	mmu-miR-744-5p	mmu-miR-1839-5p	mmu-miR-551b-3p	mmu-miR-466a-3p	mmu-miR-542-5p	mmu-miR-338-5p	mmu-miR-503-5p	mmu-miR-300-3p	mmu-miR-148a-3p	mmu-miR-467a-5p	mmu-miR-140-5p	mmu-miR-450a-5p	mmu-miR-200b-3p
mmu-miR-16-5p	mmu-miR-199b-5p	mmu-miR-677-5p	mmu-miR-466p-3p	mmu-miR-450a-5p	mmu-miR-669p-5p	mmu-miR-466p-3p	mmu-miR-181a-1-3p	mmu-miR-450b-3p	mmu-miR-130a-3p	mmu-miR-376b-5p	mmu-miR-342-3p	mmu-miR-501-5p	mmu-miR-700-3p	mmu-miR-30a-5p	mmu-miR-455-3p
mmu-miR-15a-5p	mmu-miR-30c-1-3p	mmu-miR-466c-5p	mmu-miR-466c-3p	mmu-miR-148a-3p	mmu-miR-669a-5p	mmu-miR-466c-3p	mmu-miR-153-3p	mmu-miR-542-5p	mmu-miR-532-5p	mmu-miR-223-3p	mmu-miR-181c-5p	mmu-miR-467e-5p	mmu-miR-674-5p	mmu-miR-148b-3p	mmu-miR-153-3p
mmu-miR-15a-3p	mmu-miR-487b-3p	mmu-miR-674-5p	mmu-miR-466e-3p	mmu-miR-191-3p	mmu-miR-129-5p	mmu-miR-136-5p	mmu-miR-467c-5p	mmu-miR-145b	mmu-miR-3473b	mmu-miR-411-5p	mmu-miR-130b-3p	mmu-miR-434-3p	mmu-miR-204-5p	mmu-miR-133b-3p	mmu-miR-195a-5p
mmu-miR-155-5p	mmu-miR-191-3p	mmu-miR-127-3p	mmu-miR-466a-3p	mmu-miR-361-3p	mmu-miR-3473b	mmu-miR-5113	mmu-miR-376c-3p	mmu-miR-598-3p	mmu-miR-1983	mmu-miR-450b-3p	mmu-miR-224-5p	mmu-miR-129-2-3p	mmu-miR-187-3p	mmu-miR-148a-3p	mmu-miR-92b-3p
mmu-miR-154-5p	mmu-miR-342-3p	mmu-miR-378a-3p	mmu-miR-466b-3p	mmu-miR-369-3p	mmu-miR-335-5p	mmu-miR-382-5p	mmu-miR-351-5p	mmu-miR-24-1-5p	mmu-miR-24-2-5p	mmu-miR-30c-1-3p	mmu-miR-669b-5p	mmu-miR-669o-3p	mmu-miR-425-3p	mmu-miR-378a-5p	mmu-miR-140-5p
mmu-miR-153-3p	mmu-miR-186-3p	mmu-miR-31-5p	mmu-miR-450b-3p	mmu-miR-382-5p	mmu-miR-378c	mmu-miR-574-3p	mmu-miR-31-5p	mmu-miR-378c	mmu-miR-674-3p	mmu-miR-3473a	mmu-miR-125b-1-3p	mmu-miR-669a-3p	mmu-miR-455-5p	mmu-miR-467b-5p	mmu-miR-467b-5p
mmu-miR-152-3p	mmu-miR-130b-3p	mmu-miR-669b-5p	mmu-miR-467e-5p	mmu-miR-369-5p	mmu-miR-467c-5p	mmu-miR-467e-5p	mmu-miR-669b-5p	mmu-miR-542-3p	mmu-miR-125b-5p	mmu-miR-669p-5p	mmu-miR-188-3p	mmu-miR-341-3p	mmu-miR-191-3p	mmu-miR-467a-5p	mmu-miR-467a-5p
mmu-miR-150-5p	mmu-miR-5113	mmu-miR-378c	mmu-miR-181c-5p	mmu-miR-148b-3p	mmu-miR-5113	mmu-miR-497a-3p	mmu-miR-450b-3p	mmu-miR-23b-3p	mmu-miR-542-3p	mmu-miR-669a-5p	mmu-miR-34c-3p	mmu-miR-297c-5p	mmu-miR-130b-3p	mmu-miR-107-3p	mmu-miR-365-3p
mmu-miR-149-5p	mmu-miR-190a-5p	mmu-miR-674-3p	mmu-miR-378a-5p	mmu-miR-186-3p	mmu-miR-330-5p	mmu-miR-127-3p	mmu-miR-199b-3p	mmu-miR-378a-3p	mmu-miR-181c-5p	mmu-miR-7b-5p	mmu-miR-99a-3p	mmu-miR-106a-5p	mmu-miR-322-5p	mmu-miR-455-3p	mmu-miR-22-5p
mmu-miR-148b-5p	mmu-miR-425-3p	mmu-miR-5113	mmu-miR-378a-3p	mmu-miR-322-5p	mmu-miR-466e-3p	mmu-miR-434-3p	mmu-miR-199a-3p	mmu-miR-338-3p	mmu-miR-199b-3p	mmu-miR-369-3p	mmu-miR-3061-5p	mmu-miR-142a-3p	mmu-miR-351-5p	mmu-miR-133a-3p	mmu-miR-541-5p
mmu-miR-148b-3p	mmu-miR-532-5p	mmu-miR-136-5p	mmu-miR-674-3p	mmu-miR-149-5p	mmu-miR-466a-3p	mmu-miR-674-3p	mmu-miR-669o-3p	mmu-miR-136-5p	mmu-miR-199a-3p	mmu-miR-139-5p	mmu-miR-1983	mmu-miR-199b-5p	mmu-miR-15a-5p	mmu-miR-1a-3p	mmu-miR-188-3p
mmu-miR-148a-3p	mmu-miR-376a-3p	mmu-miR-3473a	mmu-miR-5113	mmu-miR-376c-3p	mmu-miR-466p-3p	mmu-miR-455-5p	mmu-miR-669a-3p	mmu-miR-455-3p	mmu-miR-450b-3p	mmu-miR-127-3p	mmu-miR-669p-5p	mmu-miR-455-3p	mmu-miR-450a-5p	mmu-miR-338-3p	mmu-miR-199b-3p
mmu-miR-147-3p	mmu-miR-501-5p	mmu-miR-341-3p	mmu-miR-376b-5p	mmu-miR-136-3p	mmu-miR-466c-3p	mmu-miR-497a-5p	mmu-miR-152-3p	mmu-miR-434-3p	mmu-miR-574-3p	mmu-miR-181c-5p	mmu-miR-669a-5p	mmu-miR-130b-3p	mmu-miR-31-3p	mmu-miR-669b-5p	mmu-miR-199a-3p
mmu-miR-146a-5p	mmu-miR-322-5p	mmu-miR-22-5p	mmu-miR-378c	mmu-miR-598-3p	mmu-miR-466c-5p	mmu-miR-379-5p	mmu-miR-376a-3p	mmu-miR-133b-3p	mmu-miR-190a-5p	mmu-miR-466c-5p	mmu-miR-497a-3p	mmu-miR-342-5p	mmu-miR-16-5p	mmu-miR-34b-5p	mmu-miR-154-5p
mmu-miR-145b	mmu-miR-674-5p	mmu-miR-5099	mmu-miR-138-5p	mmu-miR-7b-5p	mmu-miR-542-5p	mmu-miR-130a-3p	mmu-miR-466e-3p	mmu-miR-411-5p	mmu-miR-335-5p	mmu-miR-450a-5p	mmu-miR-342-5p	mmu-miR-467c-5p	mmu-miR-503-5p	mmu-miR-211-5p	mmu-miR-224-5p
mmu-miR-142a-5p	mmu-miR-130a-3p	mmu-miR-148b-5p	mmu-miR-708-5p	mmu-miR-450b-3p	mmu-miR-466b-3p	mmu-miR-3473a	mmu-miR-466a-3p	mmu-miR-133a-3p	mmu-miR-450a-5p	mmu-miR-136-3p	mmu-miR-152-3p	mmu-miR-362-5p	mmu-miR-335-5p	mmu-miR-34c-5p	mmu-miR-23b-3p
mmu-miR-142a-3p	mmu-miR-181a-1-3p	mmu-miR-532-5p	mmu-miR-1968-5p	mmu-miR-669b-5p	mmu-miR-1247-5p	mmu-miR-369-5p	mmu-miR-466p-3p	mmu-miR-376b-5p	mmu-miR-148a-3p	mmu-miR-341-3p	mmu-miR-450b-3p	mmu-miR-376c-3p	mmu-miR-181a-1-3p	mmu-miR-199b-5p	mmu-miR-340-5p
mmu-miR-140-5p	mmu-miR-450a-5p	mmu-miR-181c-5p	mmu-miR-322-5p	mmu-miR-669p-5p	mmu-miR-378a-3p	mmu-miR-674-5p	mmu-miR-466c-3p	mmu-miR-551b-3p	mmu-miR-674-5p	mmu-miR-154-5p	mmu-miR-362-5p	mmu-miR-20b-5p	mmu-miR-450b-3p	mmu-miR-542-3p	mmu-miR-30a-5p
mmu-miR-139-5p	mmu-miR-136-5p	mmu-miR-466b-3p	mmu-miR-455-5p	mmu-miR-669a-5p	mmu-miR-487b-3p	mmu-miR-341-3p	mmu-miR-466b-3p	mmu-miR-129-5p	mmu-miR-351-5p	mmu-miR-669o-3p	mmu-miR-532-5p	mmu-miR-342-3p	mmu-miR-31-5p	mmu-miR-9-3p	mmu-miR-16-5p
mmu-miR-138-5p	mmu-miR-335-5p	mmu-miR-203-3p	mmu-miR-542-5p	mmu-miR-542-3p	mmu-miR-467b-5p	mmu-miR-487b-3p	mmu-miR-136-3p	mmu-miR-376a-3p	mmu-miR-379-5p	mmu-miR-669a-3p	mmu-miR-450a-5p	mmu-miR-466b-3p	mmu-miR-542-3p	mmu-miR-181c-5p	mmu-miR-1839-3p
mmu-miR-136-5p	mmu-miR-434-3p	mmu-miR-361-3p	mmu-miR-434-3p	mmu-miR-351-5p	mmu-miR-467a-5p	mmu-miR-153-3p	mmu-miR-369-5p	mmu-miR-369-5p	mmu-miR-501-5p	mmu-miR-669b-5p	mmu-miR-322-5p	mmu-miR-361-3p	mmu-miR-1983	mmu-miR-135a-5p	mmu-miR-126a-3p
mmu-miR-136-3p	mmu-miR-3473a	mmu-miR-466p-3p	mmu-miR-542-3p	mmu-miR-497a-5p	mmu-miR-542-3p	mmu-miR-467c-5p	mmu-miR-434-3p	mmu-miR-541-5p	mmu-miR-341-3p	mmu-miR-3061-5p	mmu-miR-542-3p	mmu-miR-466p-3p	mmu-miR-542-5p	mmu-miR-203-3p	mmu-miR-31-5p
mmu-miR-135a-5p	mmu-miR-503-5p	mmu-miR-466c-3p	mmu-miR-376c-3p	mmu-miR-467b-5p	mmu-miR-1968-5p	mmu-miR-376c-3p	mmu-miR-669p-5p	mmu-miR-351-5p	mmu-miR-376c-3p	mmu-miR-467e-5p	mmu-miR-542-5p	mmu-miR-466c-3p	mmu-miR-181c-5p	mmu-miR-204-5p	mmu-miR-664-3p
mmu-miR-133b-3p	mmu-miR-369-5p	mmu-miR-466e-3p	mmu-miR-181a-1-3p	mmu-miR-467a-5p	mmu-miR-351-5p	mmu-miR-411-5p	mmu-miR-669a-5p	mmu-miR-181c-5p	mmu-miR-455-5p	mmu-miR-181a-1-3p	mmu-miR-351-5p	mmu-miR-466e-3p	mmu-miR-106a-5p	mmu-miR-455-5p	mmu-miR-369-5p
mmu-miR-133a-3p	mmu-miR-181c-5p	mmu-miR-466a-3p	mmu-miR-487b-3p	mmu-miR-466b-3p	mmu-miR-677-5p	mmu-miR-669o-3p	mmu-miR-136-5p	mmu-miR-129-2-3p	mmu-miR-181a-1-3p	mmu-miR-503-5p	mmu-miR-300-3p	mmu-miR-466a-3p	mmu-miR-20b-5p	mmu-miR-99a-3p	mmu-miR-130a-3p
mmu-miR-130b-3p	mmu-miR-369-3p	mmu-miR-369-5p	mmu-miR-455-3p	mmu-miR-541-5p	mmu-miR-300-3p	mmu-miR-669a-3p	mmu-miR-369-3p	mmu-miR-382-5p	mmu-miR-362-5p	mmu-miR-466b-3p	mmu-miR-376b-5p	mmu-miR-300-3p	mmu-miR-669p-5p	mmu-miR-369-5p	mmu-miR-700-5p
mmu-miR-130a-3p	mmu-miR-450b-3p	mmu-miR-376c-3p	mmu-miR-300-3p	mmu-miR-376a-3p	mmu-miR-341-3p	mmu-miR-466c-5p	mmu-miR-376b-5p	mmu-miR-455-5p	mmu-miR-652-3p	mmu-miR-466e-3p	mmu-miR-341-3p	mmu-miR-487b-3p	mmu-miR-669a-5p	mmu-miR-379-5p	mmu-miR-376c-3p
mmu-miR-129-5p	mmu-miR-154-5p	mmu-miR-3473b	mmu-miR-351-5p	mmu-miR-466e-3p	mmu-miR-369-3p	mmu-miR-136-3p	mmu-miR-574-3p	mmu-miR-341-3p	mmu-miR-376a-3p	mmu-miR-466a-3p	mmu-miR-434-3p	mmu-miR-379-5p	mmu-miR-467e-5p	mmu-miR-127-3p	mmu-miR-216a-5p
mmu-miR-129-2-3p	mmu-miR-376b-5p	mmu-miR-216a-5p	mmu-miR-136-3p	mmu-miR-466a-3p	mmu-miR-369-5p	mmu-miR-181a-1-3p	mmu-miR-411-5p	mmu-miR-1a-3p	mmu-miR-199b-5p	mmu-miR-466p-3p	mmu-miR-376c-3p	mmu-miR-376b-5p	mmu-miR-669o-3p	mmu-miR-411-5p	mmu-miR-450b-3p
mmu-miR-127-3p	mmu-miR-136-3p	mmu-miR-501-5p	mmu-miR-379-5p	mmu-miR-466p-3p	mmu-miR-376c-3p	mmu-miR-455-3p	mmu-miR-455-5p	mmu-miR-300-3p	mmu-miR-154-5p	mmu-miR-466c-3p	mmu-miR-376a-3p	mmu-miR-382-5p	mmu-miR-669a-3p	mmu-miR-341-3p	mmu-miR-181c-5p
mmu-miR-126a-3p	mmu-miR-300-3p	mmu-miR-147-3p	mmu-miR-369-5p	mmu-miR-466c-3p	mmu-miR-382-5p	mmu-miR-351-5p	mmu-miR-300-3p	mmu-miR-376c-3p	mmu-miR-136-5p	mmu-miR-351-5p	mmu-miR-541-5p	mmu-miR-127-3p	mmu-miR-466c-5p	mmu-miR-541-5p	mmu-miR-351-5p
mmu-miR-125b-5p	mmu-miR-376c-3p	mmu-miR-542-3p	mmu-miR-503-5p	mmu-miR-503-5p	mmu-miR-1983	mmu-miR-211-5p	mmu-miR-154-5p	mmu-miR-138-5p	mmu-miR-487b-3p	mmu-miR-467c-5p	mmu-miR-369-5p	mmu-miR-466c-5p	mmu-miR-467b-5p	mmu-miR-434-3p	mmu-miR-361-5p
mmu-miR-125b-2-3p	mmu-miR-542-5p	mmu-miR-154-5p	mmu-miR-154-5p	mmu-miR-181a-1-3p	mmu-miR-434-3p	mmu-miR-541-5p	mmu-miR-379-5p	mmu-miR-127-3p	mmu-miR-127-3p	mmu-miR-31-3p	mmu-miR-487b-3p	mmu-miR-369-5p	mmu-miR-467a-5p	mmu-miR-382-5p	mmu-miR-379-5p
mmu-miR-125b-1-3p	mmu-miR-379-5p	mmu-miR-1968-5p	mmu-miR-335-5p	mmu-miR-542-5p	mmu-miR-136-3p	mmu-miR-335-5p	mmu-miR-382-5p	mmu-miR-153-3p	mmu-miR-382-5p	mmu-miR-191-3p	mmu-miR-411-5p	mmu-miR-455-5p	mmu-miR-669b-5p	mmu-miR-376b-5p	mmu-miR-542-5p
mmu-miR-1247-5p	mmu-miR-341-3p	mmu-miR-411-5p	mmu-miR-149-5p	mmu-miR-669o-3p	mmu-miR-376a-3p	mmu-miR-322-5p	mmu-miR-455-3p	mmu-miR-487b-3p	mmu-miR-369-5p	mmu-miR-425-3p	mmu-miR-136-3p	mmu-miR-669b-5p	mmu-miR-466b-3p	mmu-miR-136-5p	mmu-miR-411-5p
mmu-miR-124-3p	mmu-miR-382-5p	mmu-miR-1981-5p	mmu-miR-341-3p	mmu-miR-669a-3p	mmu-miR-127-3p	mmu-miR-181c-5p	mmu-miR-341-3p	mmu-miR-136-3p	mmu-miR-541-5p	mmu-miR-130b-3p	mmu-miR-369-3p	mmu-miR-376a-3p	mmu-miR-466e-3p	mmu-miR-487b-3p	mmu-miR-139-5p
mmu-miR-107-3p	mmu-miR-3473b	mmu-miR-379-5p	mmu-miR-411-5p	mmu-miR-487b-3p	mmu-miR-541-5p	mmu-miR-503-5p	mmu-miR-466c-5p	mmu-miR-7b-5p	mmu-miR-369-3p	mmu-miR-211-5p	mmu-miR-382-5p	mmu-miR-369-3p	mmu-miR-466a-3p	mmu-miR-300-3p	mmu-miR-503-5p
mmu-miR-106a-5p	mmu-miR-542-3p	mmu-miR-541-5p	mmu-miR-551b-3p	mmu-miR-1983	mmu-miR-379-5p	mmu-miR-551b-3p	mmu-miR-3473b	mmu-miR-154-5p	mmu-miR-136-3p	mmu-miR-31-5p	mmu-miR-503-5p	mmu-miR-136-5p	mmu-miR-466p-3p	mmu-miR-376c-3p	mmu-miR-542-3p
mmu-miR-101c	mmu-miR-411-5p	mmu-miR-211-5p	mmu-miR-541-5p	mmu-miR-297c-5p	mmu-miR-376b-5p	mmu-miR-542-5p	mmu-miR-1983	mmu-miR-369-3p	mmu-miR-411-5p	mmu-miR-106a-5p	mmu-miR-127-3p	mmu-miR-154-5p	mmu-miR-466c-3p	mmu-miR-136-3p	mmu-miR-300-3p
mmu-miR-101a-5p	mmu-miR-541-5p	mmu-miR-450b-3p	mmu-miR-376a-3p	mmu-miR-467e-5p	mmu-miR-411-5p	mmu-miR-450b-3p	mmu-miR-127-3p	mmu-miR-135a-5p	mmu-miR-300-3p	mmu-miR-20b-5p	mmu-miR-136-5p	mmu-miR-136-3p	mmu-miR-467c-5p	mmu-miR-369-3p	mmu-miR-1983
mmu-miR-101a-3p	mmu-miR-351-5p	mmu-miR-130b-3p	mmu-miR-127-3p	mmu-miR-466c-5p	mmu-miR-136-5p	mmu-miR-450a-5p	mmu-miR-541-5p	mmu-miR-124-3p	mmu-miR-376b-5p	mmu-miR-1983	mmu-miR-379-5p	mmu-miR-411-5p	mmu-miR-211-5p	mmu-miR-154-5p	mmu-miR-450a-5p
mmu-miR-100-5p	mmu-miR-127-3p	mmu-miR-1983	mmu-miR-136-5p	mmu-miR-467c-5p	mmu-miR-154-5p	mmu-miR-542-3p	mmu-miR-487b-3p	mmu-miR-9-3p	mmu-miR-434-3p	mmu-miR-5113	mmu-miR-154-5p	mmu-miR-541-5p	mmu-miR-297c-5p	mmu-miR-376a-3p	mmu-miR-322-5p
